# Supplementary material for: PcNPF2.7 from the Xerophyte Pugionium cornutum Facilitates Root-to-Shoot NO3− Transport and Affects Na+ Transport Under Salt Stress
Source: Biology (Basel). 2025 Nov 14;14(11):1590. doi: 10.3390/biology14111590 (PMC12650163; doi:10.3390/biology14111590)
Supplement: Supplementary file 1 [file biology-14-01590-s001.zip]

Archive with 1 entries (1 files):
- biology-3891013-supplementary.pdf
